# Supplementary material for: Hawkmoths evaluate scenting flowers with the tip of their proboscis
Source: eLife. 2016 May 5;5:e15039. doi: 10.7554/eLife.15039 (PMC4884077; doi:10.7554/eLife.15039)
Supplement: Figure 4—source data 1. — DOI: http://dx.doi.org/10.7554/eLife.15039.011 [file elife-15039-fig4-data1.xlsx]

## Sheet: Kessler_05-02-2016-ADV-eLife-15
Odorants tested for responses on the multiporouse sensillum styloconica. Chemicals were diluted in hexane (10-2 v/v) and tested on 6 different animals. Odorants are sorted by response magnitude.
Chemical	?spikes/sec	SEM	CAS number	Source	Purity
benzyl acetone	62.58	8.91	2550-26-7	Aldrich	0.98
benzyl acetate	47.5	12.42	140-11-4	Aldrich	0.99
cis-jasmone	37.17	4.44	488-10-8	FLUKA	0.99
nerol	28	2.68	106-25-2	Aldrich	0.97
(s)-verbenol	27.92	6.23	19890-02-9	Aldrich	0.95
linalool	22.5	5.33	78-70-6	Aldrich	0.97
L(-)-nicotine	21.25	4.87	54-11-5	Riedel-de Haën	0.985
citral	21.25	8.85	5392-40-5	Aldrich	0.95
geraniol	21.25	1.48	106-24-1	FLUKA	0.96
?-hexalactone	18.67	4.94	695-06-7	Aldrich	0.98
methyl salicylate	18	4.74	119-36-8	Sigma	0.99
phenylacetaldehyde	15.58	2.6	122-78-1	Aldrich	0.98
eugenol	13.58	1.95	97-53-0	FLUKA	0.99
benzyl alcohol	13.42	3.51	100-51-6	Aldrich	0.998
S-(-)-limonene	12.92	1.81	5989-54-8	Aldrich	0.96
farnesene	9.58	1.52	502-61-4	Aldrich	0.99
hexanoic acid	8.67	0.86	142-62-1	Aldrich	0.995
trans-2-hexenal	7.75	1.31	6728-26-3	Aldrich	0.98
benzaldehyde	7.33	1.54	100-52-7	Sigma	0.99
cis-3-hexenyl acetate	7.25	1.86	3681-71-8	Aldrich	0.98
6-methyl-5-hepten-2-one	6.83	1.63	110-93-0	Aldrich	0.99
ß-pinene	6.58	1.71	18172-67-3	Aldrich	0.99
trans-2-hexen-1-ol	6.17	1.58	928-95-0	FLUKA	0.95
R-(+)-limonene	5.75	0.65	5989-27-8	Aldrich	0.96
?-humulene	5.42	1.55	6753-98-6	Aldrich	0.96
trans-2-hexenyl acetate	5.25	1.38	2497-18-9	Aldrich	0.98
cis-3-hexenal	5.17	0.35	6789-80-6	Aldrich	0.5
ß-myrcene	3.92	1.08	123-35-3	FLUKA	0.95
1,8-cineole	3.42	0.8	470-82-6	FLUKA	0.997
cis-3-hexen-1-ol	3.17	0.86	928-96-1	Aldrich	0.98
geranyl acetate	2.42	0.96	105-87-3	Sigma	0.98
2-methylbutyraldoxime	2	0.66	49805-56-3	Sandra Irmisch (MPI-ICE)	0.99
farnesol	1.75	0.88	4602-84-0	Aldrich	0.95
ß-humulene	1.42	0.82	116-04-1	Aldrich	0.9
dimethyl-disulfied	1.33	0.52	624-92-0	Aldrich	0.99
acetic acid	1.25	0.76	64-19-7	Aldrich	0.999
3-methylbutyraldoxime	1.17	0.38	96837-31-9	Sandra Irmisch (MPI-ICE)	0.99
trans-?-bergamotene	0.58	0.57	18252-46-5	Franzisca Beran (MPI-ICE)	0.384
ß-caryophyllene	0.5	0.41	87-44-5	FLUKA	0.985
pyrrolidine	0.42	0.87	123-75-1	Aldrich	0.99
iso-eugenol	-0.08	0.32	97-54-1	Aldrich	0.99
geranyl acetone	-0.17	0.38	105-87-3	Aldrich	0.97
